# Supplementary material for: A molecularly defined subpopulation of oligodendrocyte precursor cells controls the generation of myelinating oligodendrocytes during postnatal development
Source: PLoS Biol. 2024 Jul 10;22(7):e3002655. doi: 10.1371/journal.pbio.3002655 (PMC11236193; doi:10.1371/journal.pbio.3002655)
Supplement: S1 Data — (XLSX) [file pbio.3002655.s010.xlsx]

## Sheet: Figure 1C
% C1ql1-expressing Cspg4+ Cells
	Crtx	Cb	BS
	65.4028	57.8366	55.6688
	60.6628	48.8722	66.6667
	50.2835	44.8421	63.6247
	54.6647	50.3912	58.3702
Mean	57.75	50.49	61.08
Std. Deviation	6.641	5.431	4.977
Std. Error of Mean	3.321	2.716	2.488

## Sheet: Figure 2C
Density of GFP pos Cells in CC - Center (#Cells x 10^4/mm3)							Density of GFP pos NG2 pos Cells in CC - Center (#Cells x 10^4/mm3)
		WT/DTA	Cre/DTA					WT/DTA	Cre/DTA
		43.1147	12.0477					35.5821	8.34075
		41.3918	12.5005					25.3309	10.0021
		45.039	13.075					23.5597	9.09474
		35.268	13.9221					15.6254	10.6694
			12.3299						9.92987
			12.6907						10.772
			20.8658						16.1043
Mean		41.2	13.92				Mean	25.02	10.7
Std. Deviation		4.228	3.123				Std. Deviation	8.207	2.531
Std. Error of Mean		2.114	1.18				Std. Error of Mean	4.103	0.9566
Density of GFP pos Cells in CC - Lateral (x 10^4/mm3)							Density of GFP pos NG2 pos Cells in CC - Lateral (x 10^4/mm3)
		WT/DTA	Cre/DTA					WT/DTA	Cre/DTA
		47.7629	4.0641					33.8799	2.91425
		34.0067	6.24289					22.0128	5.43952
		36.8986	7.0516					21.7467	5.60965
		37.8414	5.41181					19.5704	4.68931
			5.42951						5.02202
			3.66992						2.89225
			8.05387						7.04752
Mean		39.13	5.703				Mean	24.3	4.802
Std. Deviation		5.984	1.561				Std. Deviation	6.478	1.493
Std. Error of Mean		2.992	0.5899				Std. Error of Mean	3.239	0.5643
Density of GFP pos Cells in Cortex (#Cells x 10^4/mm3)							Density of GFP pos NG2 pos Cells in Cortex (#Cells x 10^4/mm3)
		WT/DTA	Cre/DTA					WT/DTA	Cre/DTA
		14.0063	3.96247					11.9992	2.87766
		9.79804	6.24853					6.595	5.66978
		9.74991	4.06578					6.61621	3.64159
		6.62878	4.4478					4.37661	4.38717
			5.46776						5.30998
			6.3783						6.23201
			7.0879						6.79654
Mean		10.05	5.38				Mean	7.397	4.988
Std. Deviation		3.028	1.244				Std. Deviation	3.243	1.415
Std. Error of Mean		1.514	0.4701				Std. Error of Mean	1.622	0.5348

## Sheet: Figure 2D
Density of GFP pos Cells in CC - Center (#Cells x 10^4/mm3)							Density of GFP pos PDGFRa pos Cells in CC - Center (#Cells x 10^4/mm3)
		WT/DTA	Cre/DTA					WT/DTA	Cre/DTA
		45.7504	10.8942					19.0791	3.66668
		38.4961	13.6485					15.5978	4.24524
		50.158	10.4504					18.8518	3.30095
		54.5715	14.4565					22.6524	6.01292
		45.1834	9.24929					23.8503	3.30552
		50.1062	11.1378					20.5458	4.26672
			15.9444						7.87859
			15.7834						9.43666
			13.5517						4.65074
			15.5613						6.51786
	Mean	47.38	13.07				Mean	20.1	5.328
	Std. Deviation	5.537	2.455				Std. Deviation	2.955	2.081
	Std. Error of Mean	2.26	0.7764				Std. Error of Mean	1.206	0.6582
Density of GFP pos Cells in CC - Lateral (#Cells x 10^4/mm3)							Density of GFP pos PDGFRa pos Cells in CC - Lateral (#Cells x 10^4/mm3)
		WT/DTA	Cre/DTA					WT/DTA	Cre/DTA
		38.1032	8.25294					21.9409	5.76595
		42.4864	6.68195					24.5925	5.24547
		43.4358	7.56216					24.2957	5.38342
		49.2772	6.69871					34.3382	4.81851
		51.4154	4.42498					37.5865	3.08091
		23.2548	7.65993					16.2025	5.56609
			5.3004						4.70258
			10.3141						7.66353
			9.50516						6.97682
			9.249						7.31665
	Mean	41.33	7.565				Mean	26.49	5.652
	Std. Deviation	10.08	1.861				Std. Deviation	7.996	1.376
	Std. Error of Mean	4.114	0.5884				Std. Error of Mean	3.264	0.4351
Density of GFP pos Cells in Cortex (#Cells x 10^4/mm3)							Density of GFP pos PDGFRa pos Cells in Cortex (#Cells x 10^4/mm3)
		WT/DTA	Cre/DTA					WT/DTA	Cre/DTA
		6.77823	7.38696					4.5121	4.77509
		13.4817	8.09578					6.89965	4.76581
		16.8061	9.09959					10.6985	5.83839
		13.2146	7.04665					8.42855	4.45543
		13.7179	6.30081					8.79865	3.85054
		12.6996	7.10925					8.02995	5.90398
			9.44617						6.98809
			9.18862						7.20422
			9.35832						6.7651
	Mean	12.78	8.115				Mean	7.895	5.616
	Std. Deviation	3.28	1.194				Std. Deviation	2.069	1.212
	Std. Error of Mean	1.339	0.3982				Std. Error of Mean	0.8449	0.404

## Sheet: Figure 3A
% C1ql1-expressing Cspg4+ Cells	P7	P15
	71.8232	66.925
	70.7129	70.133
	73.3615	70.6334
		67.0385
Mean	71.97	68.68
Std. Deviation	1.33	1.975
Std. Error of Mean	0.7679	0.9875

## Sheet: Figure 3C
Density of CC1 pos GFP pos Cells in CC - Center (#Cells x 10^4/mm3)
		WT/DTA	Cre/DTA
		11.378	2.55946
		19.4452	1.81733
		24.696	9.8161
		16.4734	2.74384
		22.2375
	Mean	18.85	4.234
	Std. Deviation	5.184	3.743
	Std. Error of Mean	2.318	1.871
Density of CC1 pos GFP pos Cells in CC - Lateral (#Cells x 10^4/mm3)
		WT/DTA	Cre/DTA
		14.8174	0
		13.8432	0.315745
		10.9212	0.269542
		15.1644	0.235802
		21.4652
	Mean	15.24	0.2053
	Std. Deviation	3.858	0.1407
	Std. Error of Mean	1.725	0.07036
Density of CC1 pos GFP pos Cells in Cortex (#Cells x 10^4/mm3)
		WT/DTA	Cre/DTA
		0.81494	0.096254
		0.825469	0
		0.758448	0.361451
		1.19025	0.230385
		2.50407
	Mean	1.219	0.172
	Std. Deviation	0.7387	0.1577
	Std. Error of Mean	0.3303	0.07886

## Sheet: Figure 4B
	Immunolabeling for MBP at P16
	Thickness (um) CC-Center	WT/DTA	Cre/DTA
		284.967	229.137
		346.341	280.894
		298.978	368.046
		325.398	299.278
		282.163	343.084
		387.81	287.617
			285.428
			282.601
			309.057
			250.364
	Mean	320.9	293.6
	Std. Deviation	41.03	40.38
	Std. Error of Mean	16.75	12.77
	Thickness (um) CC-Lateral	WT/DTA	Cre/DTA
		142.212	27.2205
		141.82	29.618
		106.266	16.263
		188.235	8.909
			34.3455
			7.3995
			41.217
	Mean	144.6	23.57
	Std. Deviation	33.6	12.96
	Std. Error of Mean	16.8	4.897
	Raw Integrated Density - Cortex	WT/DTA	Cre/DTA
		494.761	94.4475
		709.85	84.2612
		317.672	99.3119
		514.724	67.9637
		178.242	67.3357
		459.777	62.1271
			72.5482
			119.72
			68.9793
			127.223
	Mean	445.8	86.39
	Std. Deviation	181.7	23.1
	Std. Error of Mean	74.18	7.303

## Sheet: Figure S3C
	% PDGFRa pos NG2 pos YFP pos cells	CC - Center	CC - Lateral	Crtx
		25.7812	28.6059	11.3378
		50	35.2005	9.23094
		51.4851	42.8674	10.7909
	Mean	42.42	35.56	10.45
	Std. Deviation	14.43	7.137	1.093
	Std. Error of Mean	8.331	4.121	0.6312

## Sheet: Figure S4A
Density of GFP pos Cells in CC - Center (#Cells x 10^4/mm3)							Density of GFP pos PDGFRa pos Cells in CC - Center (#Cells x 10^4/mm3)
		WT/DTA	Cre/DTA					WT/DTA	Cre/DTA
		19.1213	28.4745					9.12845	14.3151
		21.4899	27.8694					8.95557	6.25852
		17.6691	14.7876					9.40507	7.75688
	Mean	19.43	23.71				Mean	19.43	23.71
	Std. Deviation	1.929	7.733				Std. Deviation	1.929	7.733
	Std. Error of Mean	1.113	4.465				Std. Error of Mean	1.113	4.465
Density of GFP pos Cells in CC - Lateral (#Cells x 10^4/mm3)							Density of GFP pos PDGFRa pos Cells in CC - Lateral (#Cells x 10^4/mm3)
		WT/DTA	Cre/DTA					WT/DTA	Cre/DTA
		27.0569	29.8576					11.5662	11.6785
		33.932	20.516					12.8974	7.65315
		35.6321	31.8113					12.811	8.92099
		31.8026	20.637					14.1854	5.18662
	Mean	32.11	25.71				Mean	12.87	8.36
	Std. Deviation	3.713	5.976				Std. Deviation	1.07	2.702
	Std. Error of Mean	1.856	2.988				Std. Error of Mean	0.535	1.351
Density of GFP pos Cells in Cortex (#Cells x 10^4/mm3)							Density of GFP pos PDGFRa pos Cells in Cortex (#Cells x 10^4/mm3)
		WT/DTA	Cre/DTA					WT/DTA	Cre/DTA
		15.1536	16.5107					7.37365	9.56932
		21.5331	17.5802					8.42826	6.39189
		20.0722	21.2133					8.62708	8.22079
		17.6086	15.6751					6.3709	5.14052
		18.0581						7.38229
	Mean	18.49	17.74				Mean	7.636	7.331
	Std. Deviation	2.442	2.44				Std. Deviation	0.9143	1.956
	Std. Error of Mean	1.092	1.22				Std. Error of Mean	0.4089	0.9782

## Sheet: Figure S4B
Density of GFP pos Cells in CC - Center (#Cells x 10^4/mm3)							Density of GFP pos PDGFRa pos Cells in CC - Center (#Cells x 10^4/mm3)
		WT/DTA	Cre/DTA					WT/DTA	Cre/DTA
		37.5	19.1					19.6	11.3
		37.2	15.8					17.3	8.6
		36.2	13.9					10.7	2.92
		31.7						16.7
		24						16.4
		29.3						20.5
		32.8						18.4
	Mean	32.67	16.27				Mean	17.09	7.607
	Std. Deviation	4.895	2.631				Std. Deviation	3.192	4.277
	Std. Error of Mean	1.85	1.519				Std. Error of Mean	1.207	2.47
Density of GFP pos Cells in CC - Lateral (#Cells x 10^4/mm3)							Density of GFP pos PDGFRa pos Cells in CC - Lateral (#Cells x 10^4/mm3)
		WT/DTA	Cre/DTA					WT/DTA	Cre/DTA
		41.9986	30.7929					15.4002	10.9668
		51.3888	29.9306					12.6286	7.89547
		49.0467	25.7709					10.4421	7.62273
		53.6413	19.6974					17.4233	0.946087
		34.3779						14.0915
		47.9766						21.091
		42.5045						13.256
	Mean	45.85	26.55				Mean	14.9	6.858
	Std. Deviation	6.63	5.066				Std. Deviation	3.496	4.223
	Std. Error of Mean	2.506	2.533				Std. Error of Mean	1.321	2.111
Density of GFP pos Cells in Cortex (#Cells x 10^4/mm3)							Density of GFP pos PDGFRa pos Cells in Cortex (#Cells x 10^4/mm3)
		WT/DTA	Cre/DTA					WT/DTA	Cre/DTA
		11.2196	24.9692					7.29584	12.6396
		11.9167	15.3385					7.17678	8.73697
		11.1659	13.4068					6.98316	5.3953
		18.4456	9.9032					9.32993	0.978975
		13.6998						6.08446
		11.7617						5.78098
		15.2332						6.8366
	Mean	13.35	15.9				Mean	7.07	6.938
	Std. Deviation	2.693	6.448				Std. Deviation	1.145	4.954
	Std. Error of Mean	1.018	3.224				Std. Error of Mean	0.4327	2.477

## Sheet: Figure S5
P0
Density of KI67 pos GFP pos Cells in Cortex (#Cells x 10^4/mm3)							% KI67 pos GFP pos cells
	WT/DTA	Cre/DTA						WT/DTA	Cre/DTA
	3.97641	5.0656						26.0418	30.4481
	2.67975	4.98904						12.6118	28.187
	4.66796	4.74576						23.2667	22.6423
	4.2271	3.76894						23.9813	23.9635
	4.39998							25.3386
Mean	3.99	4.642					Mean	22.25	26.31
Std. Deviation	0.7747	0.598					Std. Deviation	5.496	3.633
Std. Error of Mean	0.3465	0.299					Std. Error of Mean	2.458	1.817
P7
Density of KI67 pos GFP pos Cells in Cortex (#Cells x 10^4/mm3)							% KI67 pos GFP pos cells
	WT/DTA	Cre/DTA						WT/DTA	Cre/DTA
	1.17399	1.84198						8.2072	15.8622
	0.953924	0.389177						9.49891	3.84615
	0.055361	2.371						0.76168	7.78668
	2.65546	4.02032						11.4468	15.4519
	1.30959	0.570499						4.66094	1.97363
	0.374961	0.201168						1.4468	1.50108
	0.181069							1.18672
Mean	0.9578	1.566					Mean	5.316	7.737
Std. Deviation	0.8954	1.482					Std. Deviation	4.409	6.524
Std. Error of Mean	0.3384	0.6052					Std. Error of Mean	1.666	2.663

[truncated: 2 more sheets: Figure S8A, Figure S8B]
